# Supplementary material for: Macrocystis pyrifera Lipids Reduce Cytokine-Induced Pro-Inflammatory Signalling and Barrier Dysfunction in Human Keratinocyte Models
Source: Int J Mol Sci. 2023 Nov 16;24(22):16383. doi: 10.3390/ijms242216383 (PMC10671590; doi:10.3390/ijms242216383)
Supplement: Supplementary file 1 [file ijms-24-16383-s001.zip]

Archive with 1 entries (1 files):
- ijms-2660215-supplementary.pdf
